# Supplementary material for: Willing but Unable: Moral Distress and Burnout in Italian Veterinarians Working with Companion and Farm Animals
Source: Animals (Basel). 2024 Dec 20;14(24):3691. doi: 10.3390/ani14243691 (PMC11672766; doi:10.3390/ani14243691)
Supplement: Supplementary file 1 [file animals-14-03691-s001.zip]

Archive with 1 entries (1 files):
- animals-3341176-supplementary.pdf
